# Supplementary material for: Base editing and nanoparticle transfection of airway cell types essential for treatment of cystic fibrosis
Source: JCI Insight. 2026 May 8;11(9):e198563. doi: 10.1172/jci.insight.198563 (PMC13232023; doi:10.1172/jci.insight.198563)
Supplement: Supporting data values [file jciinsight-11-198563-s176.xlsx]

## Sheet: Figure 1C
no sgRNA	sg4long	sg5long
51	93	93
40	91	93

## Sheet: Figure 2A
	basal	suprabasal	cycling basal	secretory	secretory (club)	secretory (goblet)	secretory (club/goblet)	mucous-multiciliated	deuterosomal	ciliated	ionocyte
unedited	7.76297	13.0224	1.95841	26.7313	2.99818	1.62528	19.0894	10.953	2.47325	12.8609	0.524934
sg4long	2.51966	6.32322	1.55673	38.4689	1.60488	0.706147	21.4251	12.3094	1.42834	12.8872	0.770342
sg5long	7.98699	5.93723	2.95448	33.6867	0.537178	6.92677	21.1479	9.69748	0.339271	9.9378	0.848176

## Sheet: Figure 2B
	basal	suprabasal	cycling basal	secretory	secretory (club)	secretory (goblet)	secretory (club/goblet)	mucous-multiciliated	deuterosomal	ciliated	ionocyte
unedited	5.30035	11.6608	1.06007	26.5018	0.706714	0.353357	30.0353	19.0813	0	3.18021	2.12014
sg4long	0.443656	2.5732	0.443656	44.8092	0.709849	0.621118	33.6291	13.2209	0.177462	1.06477	2.30701
sg5long	1.20739	3.19602	1.84659	39.2756	0	6.32102	33.5938	10.2983	0.142045	1.42045	2.69886

## Sheet: Figure 2C
	basal	suprabasal	cycling basal	secretory	secretory (club)	secretory (goblet)	secretory (club/goblet)	mucous-multiciliated	deuterosomal	ciliated	ionocyte
unedited	1.95059	2.55814	1.54639	2.83233	0.673401	0.621118	4.49498	4.97696	0	0.706436	11.5385
sg4long	3.18471	7.36041	5.15464	21.068	8	15.9091	28.3895	19.4263	2.24719	1.4944	54.1667
sg5long	3.00885	10.7143	12.4402	23.206	0	18.1633	31.6176	21.137	8.33333	2.84495	63.3333

## Sheet: Figure 2E
	basal	suprabasal	cycling basal	secretory	secretory (club)	secretory (goblet)	secretory (club/goblet)	mucous-multiciliated	deuterosomal	ciliated	ionocyte
unedited	5.17713	10.5489	1.02564	28.3686	1.67622	0.916863	32.7832	11.7648	0	3.03687	4.70182
sg4long	0.350825	2.28273	0.277367	43.9018	0.978138	1.76112	35.0433	8.95687	0.108215	1.07905	5.2606
sg5long	0.783107	2.09068	1.20458	33.9829	0	15.578	32.4381	6.07346	0.0660985	1.41148	6.37159

## Sheet: Figure 2F (top)
Time (sec.)	no sgRNA	sg4long	sg5long
0	100.891	102.509	110.529
1	100.855	102.467	110.547
2	100.745	102.351	110.48
3	100.793	102.393	110.486
4	100.677	102.314	110.431
5	100.623	102.277	110.4
6	100.592	102.241	110.346
7	100.555	102.222	110.315
8	100.446	102.088	110.211
9	100.439	102.1	110.199
10	100.403	102.1	110.15
11	100.348	102.015	110.12
12	100.342	102.009	110.095
13	100.256	101.917	110.01
14	100.183	101.85	109.943
15	100.201	101.801	109.955
16	100.165	101.838	109.961
17	100.049	101.728	109.888
18	100	101.679	109.814
19	99.9634	101.716	109.821
20	99.8962	101.679	109.753
21	99.8352	101.618	109.644
22	99.8291	101.575	109.729
23	99.7925	101.545	109.613
24	99.6887	101.478	109.607
25	99.6399	101.478	109.552
26	99.646	101.447	109.558
27	99.5544	101.441	109.522
28	99.5239	101.405	109.497
29	99.4324	101.35	109.43
30	99.3835	101.276	109.375
31	99.4202	101.228	109.32
32	99.3591	101.209	109.277
33	99.3103	101.185	109.241
34	99.2371	101.167	109.228
35	99.1821	101.148	109.18
36	99.1638	101.093	109.119
37	99.115	101.008	109.082
38	99.0356	100.996	109.027
39	99.0356	101.002	109.015
40	98.9197	100.898	108.954
41	98.9014	100.928	108.899
42	98.8281	100.855	108.868
43	98.7915	100.849	108.826
44	98.7854	100.843	108.789
45	98.7427	100.8	108.777
46	98.6389	100.764	108.698
47	98.6023	100.745	108.624
48	98.5901	100.77	108.667
49	98.5901	100.715	108.594
50	98.4985	100.684	108.539
51	98.468	100.617	108.49
52	98.3581	100.611	108.447
53	98.3521	100.648	108.417
54	98.3337	100.562	108.417
55	98.2239	100.538	108.289
56	98.2056	100.52	108.301
57	98.1079	100.385	108.191
58	98.1079	100.434	108.179
59	98.0896	100.483	108.221
60	98.0286	100.41	108.136
61	98.0164	100.471	108.112
62	97.8638	100.263	108.008
63	97.8516	100.3	107.996
64	97.8394	100.239	107.91
65	97.7905	100.269	107.904
66	97.7112	100.214	107.855
67	97.6685	100.208	107.788
68	97.6013	100.147	107.77
69	97.5952	100.117	107.715
70	97.5403	100.098	107.648
71	97.4487	100.068	107.581
72	97.4243	100.068	107.562
73	97.4365	99.9824	107.562
74	97.3816	100.007	107.477
75	97.2778	99.9458	107.428
76	97.2534	99.9641	107.391
77	97.2046	99.8787	107.33
78	97.1436	99.842	107.324
79	97.168	99.9336	107.324
80	97.0703	99.8298	107.263
81	96.991	99.7871	107.202
82	96.936	99.781	107.178
83	96.9665	99.8054	107.111
84	96.8811	99.7261	107.068
85	96.8201	99.781	107.062
86	96.7896	99.72	106.995
87	96.7529	99.6772	106.934
88	96.6675	99.6711	106.897
89	96.6309	99.6345	106.854
90	96.6248	99.5735	106.824
91	96.5881	99.5674	106.769
92	96.5332	99.5186	106.689
93	96.405	99.4575	106.616
94	96.4722	99.5247	106.641
95	96.3623	99.427	106.58
96	96.3074	99.3721	106.476
97	96.2647	99.4148	106.445
98	96.2708	99.3599	106.482
99	96.2219	99.3354	106.439
100	96.1426	99.2744	106.323
101	96.0999	99.2988	106.287
102	96.0388	99.2317	106.238
103	95.9656	99.2378	106.226
104	95.929	99.0974	106.14
105	95.8923	99.134	106.103
106	95.8191	99.0852	106.03
107	95.8069	99.0425	105.994
108	95.7764	99.1157	106
109	95.7336	99.0181	105.957
110	95.7275	99.0181	105.927
111	95.6421	98.9753	105.89
112	95.5811	98.9998	105.89
113	95.5139	98.9204	105.786
114	95.5444	98.9082	105.78
115	95.4712	98.8716	105.743
116	95.3857	98.7739	105.646
117	95.3919	98.8044	105.64
118	95.2331	98.7312	105.579
119	95.3064	98.7373	105.573
120	95.2576	98.7312	105.499
121	95.1843	98.6213	105.45
122	95.166	98.6763	105.408
123	95.0928	98.5847	105.383
124	95.0012	98.5298	105.322
125	94.9585	98.5115	105.237
126	94.9097	98.4993	105.194
127	94.9158	98.5237	105.237
128	94.8852	98.4749	105.164
129	94.7693	98.4016	105.084
130	94.7266	98.3284	104.993
131	94.7388	98.3894	105.011
132	94.6716	98.3162	104.944
133	94.6106	98.3162	104.944
134	94.5984	98.2856	104.865
135	94.5496	98.2734	104.773
136	94.5007	98.2551	104.755
137	94.4031	98.1453	104.694
138	94.397	98.127	104.694
139	94.3603	98.0964	104.602
140	94.281	98.0903	104.614
141	94.2017	98.0354	104.529
142	94.2017	97.9988	104.523
143	94.1834	97.9683	104.468
144	94.165	97.9927	104.443
145	94.1345	97.9927	104.443
146	94.0674	97.9866	104.37
147	94.043	97.9316	104.315
148	93.9453	97.8706	104.248
149	93.8904	97.8035	104.169
150	93.927	97.8279	104.242
151	93.7866	97.7485	104.138
152	93.7561	97.7485	104.089
153	93.7927	97.7485	104.059
154	93.7378	97.7058	104.028
155	93.6829	97.657	104.004
156	93.5913	97.5776	103.9
157	93.5852	97.5593	103.851
158	93.5181	97.5166	103.827
159	93.4387	97.4495	103.754
160	93.3777	97.3823	103.729
161	93.3472	97.3518	103.662
162	93.335	97.364	103.613
163	93.3472	97.4067	103.644
164	93.2495	97.3701	103.564
165	93.2068	97.3396	103.516
166	93.1458	97.2175	103.43
167	93.1397	97.2297	103.455
168	93.0176	97.0527	103.32
169	93.0542	97.1016	103.357
170	92.9565	97.0588	103.272
171	92.9138	97.0283	103.223
172	92.9321	97.0161	103.223
173	92.8894	96.9917	103.174
174	92.8467	96.9246	103.125
175	92.8223	96.9185	103.064
176	92.7246	96.8025	103.046
177	92.6758	96.7964	102.96
178	92.6514	96.8269	102.936
179	92.6331	96.7842	102.881
180	92.5842	96.772	102.881
181	92.5232	96.656	102.789
182	92.5049	96.6072	102.783
183	92.4744	96.5645	102.753
184	92.4561	96.6194	102.722
185	92.3401	96.54	102.637
186	92.3828	96.5583	102.631
187	92.3096	96.3813	102.496
188	92.2669	96.3813	102.472
189	92.1631	96.2898	102.441
190	92.1387	96.3081	102.399
191	92.1143	96.2593	102.38
192	92.0593	96.1921	102.21
193	91.9617	96.1311	102.21
194	91.9922	96.1067	102.179
195	91.9464	96.1128	102.161
196	91.8762	96.0457	102.069
197	91.8213	96.009	102.039
198	91.8182	95.948	102.026
199	91.7511	95.8931	101.941
200	91.7084	95.8992	101.892
201	91.6595	95.8442	101.856
202	91.6077	95.7527	101.813
203	91.6229	95.7161	101.788
204	91.51	95.6184	101.678
205	91.5741	95.6184	101.74
206	91.4947	95.6245	101.636
207	91.3391	78.6018	101.569
208	91.4124	41.0865	101.599
209	91.3086	26.432	101.514
210	91.2994	19.6968	101.495
211	91.272	16.4039	101.434
212	91.2506	14.4844	101.44
213	91.2506	13.1569	101.379
214	91.1072	12.1956	101.355
215	91.1041	11.634	101.306
216	91.0889	11.2312	101.288
217	91.04	10.9016	42.8497
218	91.0187	10.7002	29.0344
219	90.9241	10.4744	17.2241
220	90.9515	10.3859	10.791
221	90.8997	10.2485	8.23059
222	90.8173	10.1448	7.33032
223	90.7501	10.0471	7.00378
224	90.7379	10.0013	6.90002
225	90.686	9.9342	6.88782
226	46.3776	9.78772	6.76575
227	27.0874	9.76025	6.82678
228	12.2223	9.72668	6.86035
229	7.22961	9.61987	6.84204
230	5.31311	9.56799	6.87256
231	4.29382	9.4978	6.84509
232	3.80249	9.49475	6.90308
233	3.62244	9.42456	6.90613
234	3.5614	9.32996	6.87866
235	3.52478	9.24451	6.88782
236	3.60413	9.24451	6.89697
237	3.57361	9.12549	6.8634
238	3.64685	9.1377	6.8573
239	3.66821	9.09192	6.85425
240	3.62854	8.96069	6.83289
241	3.72009	8.97595	6.81763
242	3.70789	8.93933	6.81763
243	3.71399	8.86609	6.78711
244	3.70178	8.80811	6.75659
245	3.68042	8.74707	6.75049
246	3.75366	8.72876	6.76269
247	3.77197	8.72266	6.78406
248	3.80249	8.68604	6.69556
249	3.75671	8.60059	6.66199
250	3.71399	8.52429	6.64368
251	3.72315	8.52124	6.67114
252	3.72009	8.49377	6.64368
253	3.76892	8.51208	6.67114
254	3.7262	8.44495	6.57349
255	3.75061	8.38696	6.55518
256	3.71094	8.37476	6.54602
257	3.67737	8.31067	6.51856
258	3.69568	8.30457	6.49414
259	3.69568	8.26489	6.48498
260	3.77197	8.33203	6.46362
261	3.68347	8.25879	6.46668
262	3.68958	8.22217	6.46973
263	3.69568	8.22827	6.45142
264	3.67432	8.17944	6.39954
265	3.65906	8.12451	6.36902
266	3.65295	8.16113	6.37512
267	3.60413	8.07263	6.30493
268	3.6499	8.09705	6.31409
269	3.66516	8.09399	6.3446
270	3.61938	8.06653	6.27441
271	3.55225	7.97803	6.23779
272	3.56751	8.05737	6.25305
273	3.53394	7.96277	6.14929
274	3.55835	8.00854	6.22559
275	3.55835	7.98108	6.18591
276	3.54309	7.96277	6.1676
277	3.57056	7.96582	6.19202
278	3.49731	7.90784	6.12793
279	3.45764	7.88953	6.12183
280	3.48816	7.89868	6.10962
281	3.46069	7.87732	6.12793
282	3.51257	7.91089	6.12488
283	3.52478	7.91699	6.12488
284	3.51562	7.89258	6.05164
285	3.46985	7.83765	6.05164
286	3.4668	7.84375	6.03638
287	3.43018	7.83459	6.03027
288	3.42102	7.81934	6.03943
289	3.44543	7.82239	6.03027
290	3.44543	7.83459	6.04553
291	3.42407	7.81018	5.98144
292	3.41187	7.82239	6.03943
293	3.49121	7.85291	6.02417
294	3.39966	7.75525	5.94482
295	3.41492	7.79187	5.97839
296	3.39966	7.74609	5.97229
297	3.43323	7.81018	6.00891
298	3.43018	7.82544	5.97839
299	3.44238	7.80103	5.94177
300	3.3783	7.7522	5.93262
301	3.39966	7.77661	5.95703
302	3.39356	7.7644	5.93262
303	3.39966	7.7522	5.92041
304	3.40271	7.74609	5.92651
305	3.39966	7.71558	5.91736
306	3.33862	7.67896	5.86853
307	3.36609	7.71863	5.9021
308	3.36914	7.72168	5.88989
309	3.34473	7.74304	5.92957
310	3.38135	7.74609	5.90515
311	3.3905	7.78271	5.89905
312	3.41187	7.7522	5.91431
313	3.32642	7.67285	5.85022
314	3.35388	7.6759	5.85022
315	3.35388	7.71558	5.92041
316	3.38135	7.71558	5.90515
317	3.32642	7.68506	5.87769
318	3.302	7.62402	5.82886
319	3.35083	7.6637	5.82886
320	3.2959	7.63928	5.85327
321	3.31421	7.65149	5.80444
322	3.3081	7.60571	5.79224
323	3.29895	7.62708	5.82886
324	3.31116	7.5874	5.76782
325	3.29895	7.61792	5.81055
326	3.34167	7.65149	5.83801
327	3.33862	7.64844	5.81665
328	3.28369	7.60876	5.82886
329	3.2959	7.59656	5.78003
330	3.27759	7.56604	5.79224
331	3.33557	7.59351	5.81055
332	3.302	7.5752	5.81665
333	3.31421	7.59656	5.82581
334	3.302	7.56299	5.77698
335	3.2959	7.5752	5.78918
336	3.25012	7.53857	5.70679
337	3.28979	7.55688	5.77393
338	3.32336	7.60266	5.8136
339	3.31726	7.5752	5.80139
340	3.30505	7.55383	5.75561
341	3.29895	7.55688	5.76782
342	3.29285	7.56909	5.82581
343	3.36609	7.56604	5.81055
344	3.27454	7.51721	5.72205
345	3.25317	7.505	5.77087
346	3.28064	7.51416	5.74951
347	3.2959	7.45923	5.67322
348	3.19214	7.46228	5.71289
349	3.25623	7.45618	5.70373
350	3.26233	7.46838	5.69153
351	3.27454	7.48059	5.71899
352	3.26538	7.47754	5.70984
353	3.31116	7.48669	5.73425
354	3.25623	7.44092	5.69153
355	3.28979	7.50195	5.75256
356	3.28369	7.47449	5.71594
357	3.32947	7.50806	5.77698
358	3.18298	7.42871	5.69458
359	3.24707	7.41345	5.65796
360	3.31421	7.45007	5.74646
361	3.27759	7.42871	5.65796
362	3.24097	7.4043	5.68848
363	3.21655	7.37073	5.64575
364	3.32642	7.44397	5.69458
365	3.26538	7.4043	5.70984
366	3.21045	7.33716	5.62439
367	3.2959	7.40125	5.68237
368	3.21655	7.34937	5.6488
369	3.2196	7.38293	5.63354
370	3.22876	7.38904	5.65491
371	3.23792	7.34631	5.65491
372	3.22876	7.33716	5.66101
373	3.26843	7.36768	5.63049
374	3.17688	7.29443	5.60913
375	3.23181	7.30054	5.60913
376	3.25317	7.30969	5.63049
377	3.20435	7.27917	5.61523
378	3.16467	7.26392	5.58472
379	3.24097	7.27917	5.59692
380	3.26538	7.25781	5.59692
381	3.2074	7.26086	5.61829
382	3.21655	7.24866	5.54199
383	3.19214	7.2395	5.60608
384	3.20435	7.21814	5.5481
385	3.24707	7.23645	5.59998
386	3.23181	7.22119	5.56335
387	3.22266	7.24255	5.5603
388	3.2074	7.20593	5.5603
389	3.2135	7.16626	5.51147
390	3.17993	7.13879	5.52673
391	3.13415	7.11438	5.49622
392	3.18603	7.17847	5.52979
393	3.14026	7.13269	5.49011
394	3.2074	7.20288	5.52979
395	3.2196	7.18457	5.54199
396	3.19824	7.16931	5.52979
397	3.16772	7.13269	5.4657
398	3.19214	7.12964	5.51147
399	3.2074	7.16626	5.49622
400	3.18909	7.13269	5.4596
401	3.16467	7.09607	5.48706
402	3.22876	7.12048	5.50232
403	3.17383	7.10217	5.46875
404	3.18603	7.11438	5.47485
405	3.14331	7.07776	5.42603
406	3.16162	7.12659	5.48706
407	3.17993	7.05945	5.4596
408	3.16162	7.05029	5.44434
409	3.17383	7.08386	5.43518
410	3.17993	7.03198	5.43823
411	3.14941	7.00452	5.3833
412	3.15552	7.05945	5.40466
413	3.16467	7.03503	5.4596
414	3.09448	6.98315	5.41077
415	3.10669	6.94348	5.34668
416	3.14941	6.96484	5.39551
417	3.13721	6.9801	5.3833
418	3.07922	6.94653	5.36499
419	3.13415	6.9801	5.3894
420	3.06091	6.90991	5.34668
421	3.13721	6.93433	5.33142
422	3.12805	6.92212	5.38025
423	3.03955	6.88245	5.32837
424	3.08838	6.95569	5.39551
425	3.125	6.92212	5.34058
426	3.11585	6.90991	5.35889
427	3.11585	6.8916	5.31921
428	3.14636	6.92822	5.33142
429	3.07922	6.86719	5.31616
430	3.10059	6.90686	5.36804
431	3.11279	6.90076	5.31006
432	3.10974	6.91602	5.33447
433	3.12195	6.92822	5.31921
434	3.05786	6.86719	5.31921
435	3.09753	6.85193	5.28564
436	3.15552	6.92212	5.32227
437	3.1311	6.8916	5.34058
438	3.07922	6.84888	5.25513
439	3.0304	6.79089	5.23682
440	3.05176	6.83057	5.25818
441	3.05786	6.80615	5.24902
442	3.08228	6.88245	5.2948
443	3.07007	6.83667	5.27344
444	3.04565	6.79089	5.23071
445	3.05481	6.8031	5.24597
446	3.09143	6.81531	5.23071
447	3.06397	6.79395	5.22461
448	3.06397	6.80615	5.23377
449	3.07312	6.82751	5.22156
450	2.99072	6.72986	5.20019
451	3.0365	6.77563	5.21851
452	3.1189	6.80615	5.26733
453	3.01208	6.7146	5.15442
454	3.03345	6.76038	5.23377
455	3.06702	6.76343	5.19714
456	3.05786	6.72681	5.18494
457	3.06702	6.82141	5.22156
458	3.00598	6.70544	5.18189
459	3.05481	6.75122	5.18494
460	2.97852	6.68408	5.13916
461	3.02124	6.7146	5.13306
462	3.06702	6.74512	5.17273
463	3.00598	6.69934	5.1178
464	3.00903	6.72681	5.16968
465	3.01819	6.73596	5.14526
466	2.97852	6.69934	5.12085
467	3.05176	6.71155	5.16968
468	2.97241	6.64746	5.11475
469	2.96936	6.66272	5.13
470	2.97241	6.65356	5.11475
471	3.01208	6.67493	5.1239
472	2.99072	6.65356	5.09338
473	2.8717	6.5498	5.02319
474	3.03345	6.66272	5.09644
475	3.03955	6.6261	5.08423
476	2.98767	6.64746	5.09033
477	2.96631	6.63525	5.08118
478	2.96021	6.62	5.06287
479	2.89002	6.55591	5.01404
480	2.99988	6.61084	5.09338
481	2.88696	6.51624	5.01709
482	2.98157	6.64441	5.11169
483	2.96021	6.61389	5.05676
484	3.00903	6.61389	5.05066
485	2.948	6.54065	5.0293
486	2.98157	6.59863	5.05066
487	2.93274	6.58643	5.05371
488	2.92664	6.56201	5.02319
489	2.98462	6.5498	5.02014
490	3.01514	6.64746	5.10254
491	2.93884	6.54065	5.0415
492	2.95105	6.52539	4.98657
493	2.99377	6.57117	5.03235
494	2.8656	6.49182	4.97436
495	2.92053	6.47961	4.98657
496	2.948	6.56201	5.02319
497	2.90527	6.5376	4.99573
498	2.91138	6.51013	5.00488
499	2.90527	6.54065	5.06592
500	2.85644	6.4491	4.96521
501	2.90527	6.53149	4.98352
502	2.87781	6.51318	4.97131
503	2.92664	6.51318	4.9469
504	2.89612	6.48267	4.95606
505	2.95105	6.52844	4.96216
506	2.89002	6.47961	4.94995
507	2.90222	6.49182	4.98047
508	2.92358	6.47961	4.96216
509	2.89917	6.44604	4.90112
510	2.96021	6.53455	4.95606
511	2.92358	6.47046	4.94385
512	2.91443	6.49792	4.96216
513	2.91748	6.49487	4.92248
514	2.95105	6.50708	4.953
515	2.93884	6.48267	4.94995
516	2.91443	6.46741	4.93774
517	2.96631	6.55591	4.98047
518	2.90833	6.47961	4.953
519	2.84119	6.43079	4.90112
520	2.92664	6.50403	4.953
521	2.91443	6.49487	4.91638
522	2.94495	6.51013	4.92248
523	2.86865	6.47046	4.87671
524	2.87476	6.48267	4.89197
525	2.84424	6.43079	4.88281
526	2.85644	6.44299	4.87061
527	2.88086	6.49792	4.89807
528	2.89002	6.47656	4.91333
529	2.82593	6.43384	4.87061
530	2.84119	6.41553	4.83398
531	2.89002	6.45215	4.85535
532	2.8595	6.46436	4.88586
533	2.84729	6.43994	4.86755
534	2.87476	6.44299	4.91028
535	2.92358	6.47656	4.8584
536	2.80762	6.39722	4.86145
537	2.93884	6.46741	4.87671
538	2.89002	6.45825	4.83398
539	2.7771	6.39417	4.83093
540	2.82288	6.39111	4.82178
541	2.80151	6.37891	4.75769
542	2.88391	6.43689	4.84009
543	2.84119	6.39722	4.80957
544	2.89307	6.4491	4.85535
545	2.84424	6.39417	4.81567
546	2.80457	6.40942	4.85229
547	2.84424	6.41858	4.82178
548	2.81677	6.39417	4.82788
549	2.81677	6.34534	4.79126
550	2.7832	6.34229	4.75464
551	2.88391	6.39722	4.80042
552	2.82898	6.38806	4.80957
553	2.81067	6.3667	4.7821
554	2.80457	6.31482	4.73022
555	2.80762	6.3667	4.82788
556	2.82288	6.35144	4.79431
557	2.7771	6.30261	4.74854
558	2.80762	6.40027	4.83093
559	2.78626	6.35754	4.80652
560	2.82593	6.37891	4.79126
561	2.82898	6.39417	4.78821
562	2.82898	6.33923	4.74243
563	2.85644	6.37585	4.79736
564	2.81372	6.32092	4.7699
565	2.78931	6.31787	4.75464
566	2.84119	6.34229	4.75159
567	2.83203	6.33313	4.77295
568	2.75269	6.29041	4.74854
569	2.78015	6.32703	4.76685
570	2.79541	6.2843	4.69971
571	2.75269	6.28735	4.73633
572	2.84424	6.34534	4.77905
573	2.74658	6.26599	4.72107
574	2.81677	6.31177	4.74854
575	2.73743	6.26904	4.69665
576	2.74658	6.21411	4.63867
577	2.78931	6.31482	4.75769
578	2.82288	6.30872	4.71802
579	2.771	6.29041	4.70581
580	2.82593	6.32397	4.74243
581	2.76794	6.30566	4.75159
582	2.74048	6.2782	4.6936
583	2.82898	6.32397	4.74854
584	2.73132	6.25378	4.72717
585	2.79846	6.29041	4.72412
586	2.79236	6.29041	4.66309
587	2.71912	6.24768	4.6814
588	2.69775	6.25684	4.70886
589	2.79236	6.28735	4.71802
590	2.76184	6.27515	4.69971
591	2.80762	6.29346	4.69055
592	2.75269	6.24463	4.67224
593	2.79541	6.26599	4.70276
594	2.771	6.25073	4.70886
595	2.76184	6.23853	4.69665
596	2.75879	6.23242	4.6814
597	2.771	6.26599	4.71497
598	2.70386	6.1958	4.65088
599	2.81982	6.29651	4.67835
600	2.76489	6.27209	4.6814
601	2.6947	6.18359	4.61121
602	2.78626	6.25684	4.6814
603	2.74048	6.23547	4.62341
604	2.79846	6.27209	4.70276
605	2.71912	6.2019	4.62646
606	2.74353	6.24463	4.72107
607	2.77405	6.26904	4.68445
608	2.79541	6.25989	4.63257
609	2.70691	6.2019	4.64172
610	2.75879	6.24158	4.64478
611	2.71606	6.1897	4.63867
612	2.75269	6.20496	4.65393
613	2.71606	6.2019	4.62036
614	2.70691	6.19275	4.62036
615	2.74658	6.22632	4.67224
616	2.75269	6.23242	4.65698
617	2.75269	6.23547	4.66003
618	2.71606	6.19275	4.61731
619	2.74353	6.1958	4.599
620	2.69775	6.19885	4.65088
621	2.73438	6.19275	4.63257
622	2.68249	6.18359	4.61121
623	2.75879	6.23853	4.63562
624	2.74353	6.20496	4.64478
625	2.70081	6.21106	4.62646
626	2.6886	6.16833	4.57153
627	2.71912	6.1897	4.58679
628	2.76184	6.22632	4.65698
629	2.74048	6.21716	4.65088
630	2.74048	6.19275	4.62036
631	2.71606	6.1958	4.56848
632	2.71912	6.1958	4.62341
633	2.771	6.17749	4.63257
634	2.74353	6.18359	4.63257
635	2.69165	6.12256	4.56543
636	2.76489	6.1897	4.5929
637	2.69775	6.11035	4.55017
638	2.73132	6.17444	4.58679
639	2.74658	6.16528	4.56543
640	2.71912	6.13171	4.58374
641	2.67944	6.14392	4.58679
642	2.72217	6.18359	4.599
643	2.66418	6.10425	4.54407
644	2.73743	6.17139	4.62036
645	2.68555	6.12561	4.53796
646	2.66113	6.08899	4.54407
647	2.71606	6.18665	4.61121
648	2.66113	6.17444	4.56848
649	2.70996	6.15002	4.55322
650	2.73132	6.1958	4.55017
651	2.69165	6.1958	4.54407
652	2.70691	6.25378	4.58374
653	2.62756	6.23547	4.55322
654	2.66418	6.26904	4.54712
655	2.64587	6.29346	4.51355
656	2.65503	6.3606	4.52271
657	2.67334	6.40637	4.5166
658	2.6886	6.47961	4.55627
659	2.73132	6.5498	4.52271
660	2.68249	6.60474	4.54407
661	2.70996	6.64441	4.54712
662	2.74658	6.78784	4.55322
663	2.68249	6.78174	4.52576
664	2.64587	6.92517	4.57153
665	2.65198	6.98621	4.5166
666	2.72217	7.17847	4.6051
667	2.64893	7.24561	4.56543
668	2.68555	7.37683	4.53491
669	2.74048	7.58435	4.60205
670	2.71606	7.67896	4.56238
671	2.68249	7.81323	4.59595
672	2.74963	7.98413	4.59595
673	2.66418	8.13367	4.6051
674	2.66418	8.24963	4.55322
675	2.62451	8.39307	4.56543
676	2.68555	8.65247	4.61731
677	2.67639	8.83252	4.63257
678	2.66113	9.00342	4.64172
679	2.71606	9.24146	4.72107
680	2.67639	9.40625	4.66614
681	2.73132	9.6687	4.74854
682	2.72522	9.82129	4.7699
683	2.71606	9.99829	4.77905
684	2.73132	10.2424	4.85229
685	2.6886	10.4194	4.90723
686	2.68249	10.5995	4.90112
687	2.67944	10.8192	4.98352
688	2.66724	11.0115	5.0415
689	2.56958	11.1305	5.03845
690	2.65808	11.3746	5.16052
691	2.70081	11.6096	5.27039
692	2.66418	11.7683	5.34058
693	2.68249	11.9728	5.44128
694	2.68555	12.1681	5.51758
695	2.6886	12.3512	5.59082
696	2.63672	12.4794	5.65796
697	2.64893	12.6625	5.78003
698	2.68249	12.8853	5.93872
699	2.67029	13.0165	6.03638
700	2.67029	13.1691	6.13708
701	2.67639	13.3369	6.28052
702	2.69775	13.5109	6.39343
703	2.68249	13.6512	6.57349
704	2.68555	13.7703	6.66199
705	2.67334	13.8557	6.74133
706	2.64282	13.9747	6.92139
707	2.62451	14.048	6.98547
708	2.64282	14.167	7.15332
709	2.61841	14.2921	7.29981
710	2.67944	14.3715	7.38831
711	2.62451	14.4172	7.52258
712	2.70691	14.6217	7.75452
713	2.65808	14.6003	7.76367
714	2.70386	14.7346	7.94067
715	2.70081	14.8201	8.06274
716	2.67334	14.8506	8.18787
717	2.73438	14.9696	8.34656
718	2.67944	14.991	8.40149
719	2.65503	15.0032	8.56018
720	2.6886	15.0612	8.64258
721	2.72217	15.1619	8.80127
722	2.65503	15.1283	8.8623
723	2.771	15.2717	9.0332
724	2.67334	15.1985	9.05762
725	2.73743	15.2961	9.21326
726	2.72827	15.2839	9.25293
727	2.66418	15.29	9.31702
728	2.71912	15.3358	9.44214
729	2.76184	15.3541	9.50317
730	2.77405	15.3907	9.58252
731	2.72217	15.3389	9.62219
732	2.72522	15.3816	9.71985
733	2.69775	15.3785	9.76868
734	2.6947	15.3846	9.86328
735	2.75574	15.4121	9.92432
736	2.74353	15.4396	10.0098
737	2.7832	15.4762	10.0586
738	2.71301	15.403	10.0281
739	2.72827	15.406	10.083
740	2.7832	15.406	10.1105
741	2.74963	15.3846	10.1623
742	2.86255	15.4884	10.2508
743	2.76489	15.3999	10.2264
744	2.78015	15.4152	10.257
745	2.74658	15.3877	10.2753
746	2.79846	15.4182	10.2905
747	2.75574	15.3816	10.321
748	2.7771	15.403	10.3424
749	2.7771	15.4213	10.3638
750	2.75574	15.3785	10.3394
751	2.78626	15.4487	10.4401
752	2.78015	15.3816	10.3729
753	2.82593	15.4152	10.3943
754	2.81677	15.4213	10.3943
755	2.83813	15.3938	10.4248
756	2.84119	15.4213	10.4248
757	2.85339	15.4243	10.4553
758	2.75879	15.3999	10.437
759	2.83203	15.4182	10.4462
760	2.85034	15.4304	10.434
761	2.79846	15.3938	10.4126
762	2.82288	15.4213	10.4431
763	2.85034	15.4274	10.4279
764	2.81372	15.3724	10.3943
765	2.81677	15.3907	10.3943
766	2.78931	15.348	10.3516
767	2.82593	15.4365	10.4401
768	2.83813	15.4365	10.4431
769	2.85644	15.4304	10.4401
770	2.92358	15.4823	10.4065
771	2.82898	15.3938	10.3943
772	2.85034	15.4701	10.4553
773	2.83203	15.4152	10.4034
774	2.82288	15.4426	10.434
775	2.81677	15.4335	10.3851
776	2.82593	15.4731	10.4065
777	2.89307	15.4915	10.4156
778	2.84119	15.4945	10.4095
779	2.82288	15.4426	10.3577
780	2.86255	15.5098	10.4034
781	2.89612	15.5098	10.4248
782	2.81372	15.4457	10.3821
783	2.86865	15.4792	10.3912
784	2.83813	15.4884	10.3973
785	2.86255	15.5189	10.3821
786	2.86865	15.5281	10.4065
787	2.90222	15.5891	10.4187
788	2.89917	15.5739	10.4279
789	2.93274	15.5983	10.4614
790	2.91748	15.6013	10.437
791	2.97852	15.6532	10.4584
792	2.88391	15.6166	10.437
793	2.92969	15.5739	10.3821
794	2.90833	15.5769	10.3729
795	2.90222	15.6318	10.4645
796	2.92969	15.6257	10.4462
797	2.89612	15.6044	10.4187
798	2.86255	15.6166	10.4309
799	2.89307	15.6532	10.4309
800	2.84424	15.6257	10.4523
801	2.80151	15.6013	10.4065
802	2.8656	15.6562	10.437
803	2.88696	15.6837	10.4523
804	2.90833	15.7264	10.498
805	2.92358	15.7081	10.4584
806	2.90833	15.699	10.4675
807	2.89002	15.7386	10.4706
808	2.89002	15.7173	10.4675
809	2.95715	15.7692	10.5072
810	2.92358	15.7539	10.5041
811	2.86865	15.7295	10.5133
812	2.81067	15.7142	10.4889
813	2.93579	15.7753	10.5225
814	2.89002	15.7753	10.5133
815	2.90527	15.8271	10.5713
816	2.90527	15.7722	10.4797
817	3.01819	15.8851	10.556
818	2.96326	15.8577	10.5896
819	2.96631	15.8699	10.5866
820	2.96936	15.876	10.556
821	2.88391	15.8241	10.5682
822	2.91443	15.818	10.5377
823	2.9541	15.9095	10.6018
824	2.92358	15.8699	10.5896
825	2.98157	15.9156	10.6079
826	3.00903	15.9431	10.6445
827	2.96631	15.9218	10.5866
828	2.91138	15.9004	10.6018
829	2.98157	15.9553	10.6415
830	2.91748	15.9065	10.6018
831	2.96021	15.9584	10.6293
832	3.06397	16.0652	10.7269
833	2.97241	15.9889	10.6506
834	2.92969	15.9614	10.6384
835	3.00598	16.0316	10.7361
836	2.97241	15.8241	10.6873
837	2.98767	15.3785	10.6903
838	2.92664	14.8079	10.6751
839	3.01208	14.2799	10.7361
840	2.98462	13.6482	10.7147
841	2.97241	13.05	10.7208
842	2.97546	12.516	10.7269
843	3.00903	12.0369	10.7697
844	3.00293	11.4967	10.733
845	2.98462	11.045	10.7117
846	3.05786	10.6208	10.3149
847	3.01819	10.1844	9.91211
848	3.00598	9.79077	9.48486
849	3.08533	9.47339	9.16138
850	3.02734	9.11938	8.74023
851	3.02429	8.81116	8.3313
852	3.08228	8.59143	7.99561
853	3.02734	8.31982	7.68127
854	2.96631	8.09705	7.39136
855	2.93274	7.87427	7.09229
856	2.93579	7.76135	6.84204
857	2.88086	7.59351	6.61011
858	2.8717	7.48364	6.43616
859	2.74353	7.30664	6.18286
860	2.67334	7.17847	5.9906
861	2.6001	7.06555	5.82275
862	2.59094	6.98621	5.74036
863	2.53296	6.87939	5.56335
864	2.53296	6.83972	5.45044
865	2.48108	6.75732	5.33752
866	2.49329	6.72681	5.27649
867	2.41394	6.60168	5.16663
868	2.3346	6.5437	5.10559
869	2.3407	6.54065	5.03845
870	2.32239	6.46741	4.96521
871	2.32849	6.49487	4.91028
872	2.29797	6.3728	4.80347
873	2.1637	6.29956	4.70276
874	2.18201	6.29041	4.66919
875	2.1637	6.29651	4.67529
876	2.15759	6.25378	4.58069
877	2.17896	6.25378	4.59595
878	2.1698	6.25989	4.55933
879	2.16675	6.2019	4.52881
880	2.1759	6.19885	4.52576
881	2.0874	6.08594	4.37317
882	2.06909	6.1073	4.35791
883	1.98975	6.05237	4.35791
884	2.04163	6.04932	4.30603
885	2.06604	6.05237	4.29993
886	2.03247	6.02185	4.28772
887	2.04163	6.0188	4.28162
888	1.98364	5.96692	4.22668
889	1.9928	5.99133	4.19311
890	1.98975	5.96692	4.21753
891	1.98059	5.95776	4.20532
892	2.04773	6.00354	4.21753
893	1.94092	5.90588	4.11987
894	1.94397	5.91199	4.14429
895	1.95007	5.90588	4.13208
896	1.95312	5.89978	4.13513
897	1.93176	5.89368	4.08325
898	1.9104	5.8418	4.01917
899	1.88294	5.80212	4.02527
900	1.91956	5.81738	4.01917
901	1.95312	5.854	4.07715
902	1.91956	5.81128	4.04968
903	1.93176	5.83875	4.06494
904	1.95618	5.86316	4.04358
905	1.87988	5.80212	4.03137
906	1.93481	5.82959	4.02527
907	1.86768	5.75024	3.9856
908	1.90125	5.77161	4.01306
909	1.86157	5.75024	3.97339
910	1.89209	5.77466	4.00085
911	1.87683	5.73804	3.92151
912	1.85242	5.73499	3.93066
913	1.89209	5.7655	3.9917
914	1.85242	5.71057	3.92456
915	1.82495	5.68005	3.94897
916	1.88904	5.71362	3.97339
917	1.84326	5.66785	3.92456
918	1.86157	5.70447	3.92761
919	1.83106	5.64648	3.91846
920	1.79138	5.61902	3.84522
921	1.86157	5.66479	3.93372
922	1.9165	5.68616	3.90015
923	1.88904	5.66785	3.89099
924	1.85852	5.65869	3.93677
925	1.83106	5.60986	3.86353
926	1.80664	5.5824	3.84522
927	1.85852	5.62512	3.91846
928	1.828	5.5946	3.84827
929	1.88599	5.62817	3.94287
930	1.85852	5.61597	3.91235
931	1.86768	5.5885	3.87268
932	1.87378	5.62207	3.9093
933	1.9043	5.62817	3.87878
934	1.80054	5.53052	3.83911
935	1.86768	5.5824	3.86963
936	1.79748	5.48779	3.79944
937	1.74561	5.48169	3.85437
938	1.79138	5.48779	3.80859
939	1.79748	5.47253	3.8147
940	1.828	5.48474	3.83301
941	1.80054	5.5061	3.8269
942	1.81274	5.47864	3.83301
943	1.8219	5.45117	3.82996
944	1.82495	5.47559	3.8269
945	1.78528	5.44507	3.85132
946	1.83411	5.47864	3.84522
947	1.83716	5.46033	3.83606
948	1.83716	5.45728	3.88184
949	1.83716	5.42371	3.84827
950	1.79138	5.4115	3.84216
951	1.84326	5.42371	3.85742
952	1.86157	5.40845	3.85132
953	1.8219	5.37793	3.80249
954	1.83716	5.40234	3.85132
955	1.84936	5.38403	3.81775
956	1.87988	5.4176	3.87268
957	1.89209	5.4115	3.84522
958	1.77307	5.31995	3.80249
959	1.86157	5.36572	3.83301
960	1.84021	5.33826	3.83606
961	1.87073	5.36267	3.82385
962	1.81885	5.31384	3.8147
963	1.83716	5.29858	3.84216
964	1.84936	5.33521	3.87268
965	1.83716	5.32605	3.84522
966	1.92261	5.35352	3.85437
967	1.87378	5.31689	3.86047
968	1.87683	5.31689	3.81165
969	1.88599	5.33215	3.8269
970	1.84631	5.28638	3.84216
971	1.8158	5.22839	3.80554
972	1.88904	5.31995	3.88184
973	1.828	5.2406	3.86963
974	1.80969	5.19482	3.78723
975	1.88294	5.2406	3.81775
976	1.84936	5.21619	3.8147
977

## Sheet: Figure 2F (bottom)
no sgRNA		sg4long		sg5long
1.294	1.462	9.796	9.805	6.924	11.195

## Sheet: Figure 3B
Unedited	500ng	1000ng	1500ng	2000ng
0	7	7	5	5

## Sheet: Figure 3C
	Unedited	500ng	1000ng	1500ng	2000ng
-2	1	0	1	0	1
+3	0	29	28	27	24
+7	0	12	12	9	9

## Sheet: Figure 3D
Time	mock	500ng	1000ng	1500ng	2000ng
0	0	0	0	0	0
1	-0.0163487	-0.0163487	0.0136239	-0.0136239	-0.0163487
2	-0.0217983	-0.0217983	0.00544957	-0.0054496	-0.0217983
3	-0.0190735	-0.0163487	-0.0272478	-0.0054496	-0.0081744
4	-0.0354222	-0.0190735	0.0299726	0.00272479	-0.0217983
5	-0.0217983	-0.0136239	-0.0326974	-0.0027248	-0.0217983
6	-0.0136239	-0.0081743	0.0326974	0.0190735	-0.0163487
7	-0.0081744	-0.0081743	-0.0272478	0.0217983	0.0163487
8	-0.0163487	-0.0054496	0.0490461	-0.0054496	-0.0108991
9	0.00272478	0.00817435	0.0326974	0.0326974	0.0136239
10	-0.0108991	0.00272479	0.0163487	-0.0027248	0
11	-0.0027248	0.00544957	0.0926426	0.0326974	0.0108991
12	-0.0108991	-0.0081743	0.0463213	0.0245231	0.00817435
13	-0.0108991	0	0.0517709	0.0272478	0.00544957
14	-0.0081744	0.00544957	0.0572205	0.06267	0.00272478
15	-0.0136239	0.00544957	0.114441	0.0299726	0.0163487
16	-0.038147	0.00272479	0.0544957	0.0517709	-0.0136239
17	-0.0245231	0.0136239	0.0163487	0.0408718	0.00544957
18	-0.0217983	0.00272479	0.0926426	0.0572205	0.00817435
19	-0.0190735	-0.0027248	0.100817	0.0435965	-0.0027248
20	-0.0245231	0.00272479	0.0245231	0.0354222	0.00817435
21	-0.0108991	0.0136239	0.138964	0.0435965	0.0245231
22	-0.0108991	0.0299726	0.155313	0.0490461	0.0217983
23	-0.0136239	-0.0054496	0.0435965	0.0354222	0.00272478
24	-0.0081744	0.0108991	0.13079	0.0326974	0.0108991
25	0.0136239	0.0245231	0.11989	0.038147	0.0408718
26	-0.0217983	0.0136239	0.0980922	0.0299726	0.00817435
27	-0.0108991	0.0108991	0.0871931	0.038147	0.0136239
28	-0.0272478	0.00272479	0.0899179	0.0272478	0.00544957
29	-0.0108991	0.0245231	0.111716	0.0463213	0.0108991
30	-0.0163487	0.0136239	0.138964	0.0326974	0.0136239
31	-0.0190735	0.00817435	0.0599452	0.0136239	0.0190735
32	-0.0081744	0.0136239	0.136239	0.0653948	0.0190735
33	0	0.0272478	0.122615	0.0599452	0.0163487
34	-0.0108991	0.0136239	0.0599452	0.038147	0.0108991
35	-0.0108991	0.0190735	0.168937	0.0517709	0.0217983
36	-0.0108991	0.0136239	0.0735692	0.0463213	0.0108991
37	-0.0081744	0.00817435	0.0762939	0.0408718	0.0217983
38	-0.0217983	0.00817435	0.0980922	0.0217983	0.00544957
39	0.00544957	0.00817435	0.114441	0.0790187	0.0299726
40	-0.0108991	0.00272479	0.168937	0.0463213	0.0163487
41	-0.0054496	0.0108991	0.100817	0.0653948	0.0272478
42	-0.0190735	0.0163487	0.212533	0.100817	0.0163487
43	0	0.0190735	0.136239	0.0572205	0.0272478
44	-0.0054496	0.00272479	0.117166	0.0326974	0.0272478
45	-0.0027248	0	0.0544957	0.0408718	0.0326974
46	-0.0054496	0.0190735	0.0844683	0.0572205	0.0299726
47	-0.0027248	0.0217983	0.11989	0.0517709	0.0272478
48	-0.0027248	0.00817435	0.0980922	0.0326974	0.0326974
49	0.00272478	0.0299726	0.168937	0.0326974	0.0435965
50	-0.0136239	0.0136239	0.12534	0.0517709	0.0435965
51	-0.0081744	0.0326974	0.133514	0.0217983	0.0299726
52	-0.0136239	0.0245231	0.168937	0.0435965	0.038147
53	-0.0163487	0.0272478	0.209808	0.0272478	0.0299726
54	-0.0163487	0.0217983	0.174386	0.0599452	0.0326974
55	-0.0027248	0.0354222	0.18801	0.0463213	0.0599452
56	-0.0081744	0.038147	0.182561	0.0708444	0.0490461
57	-0.0081744	0.038147	0.212533	0.0544957	0.0408718
58	-0.0163487	0.0190735	0.155313	0.038147	0.0272478
59	0	0.0272478	0.163487	0.0653948	0.0599452
60	0	0.0272478	0.152588	0.0463213	0.0599452
61	-0.0054496	0.0190735	0.209808	0.038147	0.0435965
62	0.00817435	0.0435965	0.253405	0.06267	0.06267
63	-0.0081744	0.038147	0.160762	0.0544957	0.0517709
64	0.00272478	0.0299726	0.128065	0.0354222	0.0517709
65	0.0190735	0.0490461	0.133514	0.0681196	0.0735692
66	-0.0027248	0.0326974	0.190735	0.0408718	0.0517709
67	-0.0081744	0.038147	0.171661	0.0217983	0.06267
68	-0.0054496	0.038147	0.122615	0.0245231	0.0572205
69	0.0136239	0.0490461	0.12534	0.0245231	0.0762939
70	0.0190735	0.0408718	0.160762	0.0163487	0.0735692
71	0.0108991	0.0490461	0.149863	0.0272478	0.0544957
72	0.0163487	0.0490461	0.114441	0.0299726	0.0653948
73	0.0136239	0.038147	0.152588	0.0599452	0.0762939
74	0.0136239	0.0572205	0.185285	0.0572205	0.0708444
75	0.0190735	0.038147	0.171661	0.0272478	0.0708444
76	0.0108991	0.0490461	0.198909	0.0435965	0.0681196
77	0.0272478	0.0653948	0.209808	0.0517709	0.0790187
78	0.0272478	0.0572205	0.152588	0.0326974	0.0871931
79	0.0136239	0.0463213	0.196184	0.038147	0.0544957
80	0.0354222	0.0517709	0.166212	0.0299726	0.0844683
81	0.0408718	0.0681196	0.207084	0.0572205	0.103542
82	0.0272478	0.0517709	0.179836	0.0190735	0.0899179
83	0.0272478	0.06267	0.209808	0.0299726	0.0871931
84	0.0190735	0.0572205	0.201634	0.0354222	0.0817435
85	0.0136239	0.0790187	0.25068	0.0762939	0.0790187
86	0.0245231	0.0653948	0.25068	0.0490461	0.0817435
87	0.0272478	0.0653948	0.275203	0.0708444	0.100817
88	0.0326974	0.0599452	0.25068	0.0708444	0.0926426
89	0.0136239	0.0599452	0.228882	0.0653948	0.0762939
90	0.0217983	0.0681196	0.280653	0.0272478	0.0871931
91	0.0108991	0.0735692	0.207084	0.0544957	0.0762939
92	0.0136239	0.0708444	0.25068	0.0490461	0.0871931
93	0.0299726	0.0735692	0.302451	0.0572205	0.108991
94	0.0245231	0.0653948	0.204359	0.038147	0.0926426
95	0.0435965	0.0926426	0.31335	0.0354222	0.11989
96	0.038147	0.0762939	0.288827	0.0408718	0.0980922
97	0.0272478	0.0762939	0.3188	0.0517709	0.0844683
98	0.0299726	0.0817435	0.299726	0.0435965	0.0735692
99	0.0108991	0.06267	0.239781	0.0163487	0.0681196
100	0.0190735	0.0844683	0.299726	0.0517709	0.0735692
101	0.0326974	0.0817435	0.288827	0.0544957	0.0735692
102	0.0299726	0.0844683	0.286102	0.0408718	0.0899179
103	0.0190735	0.0844683	0.310625	0.0299726	0.0844683
104	0.0299726	0.0844683	0.324249	0.0517709	0.0899179
105	0.0408718	0.100817	0.305176	0.0544957	0.100817
106	0.0435965	0.100817	0.343323	0.0735692	0.108991
107	0.0408718	0.0980922	0.267029	0.0762939	0.0899179
108	0.0463213	0.108991	0.354222	0.0708444	0.0980922
109	0.06267	0.111716	0.370571	0.0926426	0.117166
110	0.038147	0.0844683	0.272478	0.06267	0.0899179
111	0.0299726	0.0817435	0.316075	0.0354222	0.0817435
112	0.0435965	0.0980922	0.305176	0.0708444	0.100817
113	0.0544957	0.108991	0.31335	0.0681196	0.111716
114	0.0354222	0.0871931	0.286102	0.0572205	0.0953674
115	0.0408718	0.108991	0.365121	0.0735692	0.0871931
116	0.0517709	0.103542	0.316075	0.0681196	0.0953674
117	0.0517709	0.100817	0.305176	0.0544957	0.106267
118	0.0490461	0.100817	0.302451	0.0735692	0.100817
119	0.0517709	0.111716	0.395094	0.0953674	0.0980922
120	0.0572205	0.122615	0.3188	0.108991	0.0980922
121	0.0435965	0.0980922	0.305176	0.0572205	0.0953674
122	0.0517709	0.111716	0.326974	0.0653948	0.108991
123	0.0490461	0.128065	0.299726	0.0735692	0.117166
124	0.0354222	0.122615	0.359671	0.0926426	0.0871931
125	0.0599452	0.111716	0.326974	0.0681196	0.114441
126	0.0435965	0.0980922	0.373295	0.0708444	0.103542
127	0.0544957	0.122615	0.335148	0.0817435	0.111716
128	0.06267	0.117166	0.405993	0.0899179	0.106267
129	0.0572205	0.12534	0.392369	0.0681196	0.106267
130	0.0517709	0.12534	0.403268	0.0790187	0.117166
131	0.0408718	0.117166	0.343323	0.0790187	0.0980922
132	0.0435965	0.11989	0.373295	0.0681196	0.11989
133	0.0544957	0.128065	0.340598	0.0463213	0.128065
134	0.0653948	0.11989	0.321524	0.038147	0.122615
135	0.06267	0.149863	0.411442	0.0871931	0.12534
136	0.06267	0.133514	0.354222	0.0653948	0.138964
137	0.0572205	0.133514	0.343323	0.0653948	0.108991
138	0.0544957	0.128065	0.378745	0.0463213	0.122615
139	0.0599452	0.133514	0.433241	0.0735692	0.12534
140	0.0681196	0.147138	0.425066	0.0871931	0.138964
141	0.0544957	0.149863	0.416892	0.0762939	0.136239
142	0.0735692	0.136239	0.386919	0.0790187	0.147138
143	0.0599452	0.13079	0.400543	0.0517709	0.13079
144	0.0653948	0.144414	0.422341	0.0871931	0.128065
145	0.06267	0.141689	0.476837	0.0490461	0.144414
146	0.0653948	0.128065	0.400543	0.0544957	0.133514
147	0.0681196	0.138964	0.493186	0.0762939	0.149863
148	0.0653948	0.136239	0.43869	0.0572205	0.141689
149	0.0544957	0.13079	0.468663	0.0190735	0.122615
150	0.0681196	0.133514	0.430516	0.0408718	0.144414
151	0.06267	0.155313	0.50681	0.0817435	0.141689
152	0.0790187	0.155313	0.474112	0.0953674	0.152588
153	0.0653948	0.144414	0.441415	0.0953674	0.138964
154	0.0762939	0.138964	0.457764	0.0708444	0.147138
155	0.0708444	0.149863	0.452314	0.0708444	0.133514
156	0.0681196	0.136239	0.468663	0.0408718	0.147138
157	0.0953674	0.160762	0.512259	0.0871931	0.163487
158	0.0708444	0.152588	0.433241	0.0762939	0.147138
159	0.0762939	0.149863	0.435965	0.06267	0.152588
160	0.0762939	0.155313	0.495911	0.0572205	0.144414
161	0.0817435	0.160762	0.509535	0.0735692	0.163487
162	0.0653948	0.141689	0.493186	0.0217983	0.152588
163	0.0681196	0.155313	0.463213	0.0463213	0.158037
164	0.0817435	0.160762	0.498635	0.0599452	0.166212
165	0.0708444	0.147138	0.482287	0.0517709	0.147138
166	0.0681196	0.158037	0.525883	0.0899179	0.158037
167	0.0681196	0.174386	0.514984	0.0735692	0.152588
168	0.0681196	0.168937	0.561305	0.0708444	0.147138
169	0.0681196	0.163487	0.485012	0.0599452	0.147138
170	0.0681196	0.158037	0.498635	0.0517709	0.155313
171	0.0735692	0.166212	0.547682	0.0599452	0.152588
172	0.0790187	0.158037	0.476837	0.0572205	0.163487
173	0.0572205	0.168937	0.498635	0.0490461	0.149863
174	0.0735692	0.147138	0.528608	0.0708444	0.158037
175	0.0708444	0.171661	0.512259	0.0681196	0.155313
176	0.0708444	0.177111	0.544957	0.0871931	0.158037
177	0.0653948	0.168937	0.485012	0.0708444	0.152588
178	0.0681196	0.171661	0.528608	0.0735692	0.152588
179	0.0681196	0.185285	0.577654	0.0926426	0.160762
180	0.0844683	0.182561	0.528608	0.0844683	0.166212
181	0.0735692	0.179836	0.591278	0.103542	0.152588
182	0.0681196	0.171661	0.591278	0.0817435	0.152588
183	0.0762939	0.185285	0.577654	0.106267	0.163487
184	0.0762939	0.179836	0.553131	0.0926426	0.168937
185	0.0871931	0.196184	0.561305	0.108991	0.179836
186	0.0735692	0.166212	0.588553	0.0735692	0.147138
187	0.0735692	0.177111	0.574929	0.0899179	0.163487
188	0.0762939	0.177111	0.555856	0.108991	0.160762
189	0.0790187	0.18801	0.572205	0.106267	0.168937
190	0.0871931	0.198909	0.553131	0.106267	0.171661
191	0.0844683	0.204359	0.56948	0.117166	0.168937
192	0.0762939	0.18801	0.596728	0.0762939	0.166212
193	0.0871931	0.190735	0.585829	0.13079	0.177111
194	0.100817	0.204359	0.640324	0.0953674	0.177111
195	0.0817435	0.18801	0.591278	0.0871931	0.155313
196	0.106267	0.198909	0.591278	0.0790187	0.171661
197	0.0844683	0.19346	0.555856	0.100817	0.158037
198	0.0926426	0.196184	0.572205	0.0953674	0.182561
199	0.106267	0.196184	0.591278	0.0899179	0.185285
200	0.0871931	0.18801	0.547682	0.106267	0.182561
201	0.0980922	0.185285	0.539507	0.0844683	0.185285
202	0.0871931	0.201634	0.640324	0.11989	0.177111
203	0.0980922	0.198909	0.56403	0.103542	0.190735
204	0.0844683	0.204359	0.607627	0.0926426	0.174386
205	0.0790187	0.196184	0.599452	0.0871931	0.166212
206	0.0844683	0.212533	0.572205	0.0762939	0.171661
207	0.0735692	0.204359	0.580379	0.106267	0.174386
208	0.0871931	0.207084	0.56948	0.0844683	0.179836
209	0.103542	0.220707	0.610352	0.100817	0.209808
210	0.0953674	0.212533	0.588553	0.0899179	0.198909
211	0.0871931	0.201634	0.536782	0.0871931	0.185285
212	0.0953674	0.215258	0.558581	0.103542	0.185285
213	0.0980922	0.223432	0.63215	0.0817435	0.18801
214	0.103542	0.215258	0.566755	0.0871931	0.185285
215	0.100817	0.220707	0.618526	0.0953674	0.204359
216	0.0871931	0.207084	0.585829	0.0926426	0.185285
217	0.0790187	0.207084	0.594003	0.0844683	0.174386
218	0.0926426	0.201634	0.490461	0.0599452	0.19346
219	0.103542	0.231607	0.566755	0.106267	0.198909
220	0.0790187	0.198909	0.596728	0.0708444	0.179836
221	0.0899179	0.204359	0.63215	0.0790187	0.179836
222	0.100817	0.207084	0.623975	0.103542	0.207084
223	0.0953674	0.217983	0.69482	0.111716	0.19346
224	0.0790187	0.204359	0.708444	0.111716	0.182561
225	0.0953674	0.215258	0.719343	0.122615	0.212533
226	0.0980922	0.234331	0.741141	0.117166	0.245231
227	0.0844683	0.212533	0.724792	0.117166	0.217983
228	0.0762939	0.198909	0.822885	0.106267	0.209808
229	0.100817	0.207084	0.858307	0.103542	0.226157
230	0.111716	0.215258	0.980922	0.136239	0.220707
231	0.13079	0.228882	1.08991	0.133514	0.242506
232	0.100817	0.209808	1.25885	0.128065	0.215258
233	0.111716	0.220707	1.45503	0.174386	0.253405
234	0.0790187	0.223432	1.71934	0.179836	0.223432
235	0.0817435	0.264304	2.02996	0.231607	0.242506
236	0.0817435	0.291552	2.40053	0.288827	0.272478
237	0.0735692	0.275203	2.8256	0.408718	0.291552
238	0.0653948	0.275203	3.29426	0.523158	0.321524
239	0.06267	0.280653	3.74113	0.653948	0.392369
240	0.0435965	0.253405	4.35148	0.809261	0.465938
241	0.0463213	0.253405	4.94548	1.04632	0.558581
242	0.0299726	0.247955	5.59126	1.26157	0.667572
243	0.0435965	0.264304	6.22886	1.5286	0.817435
244	0.0408718	0.299726	7.02722	1.82833	0.999996
245	0.0217983	0.343323	7.82558	2.13351	1.16621
246	0.0326974	0.411442	8.58034	2.41688	1.40054
247	0.0190735	0.534058	9.32693	2.73841	1.63487
248	0.0217983	0.692095	10.0735	3.11988	1.89917
249	0.0190735	0.910078	10.8937	3.47137	2.1771
250	0.0136239	1.17166	11.7193	3.84739	2.47138
251	0.0136239	1.45503	12.4686	4.18254	2.77655
252	0.0108991	1.81471	13.2888	4.55584	3.1008
253	-0.0027248	2.21797	14.0926	4.95366	3.42233
254	-0.0027248	2.64304	14.7956	5.30515	3.75748
255	0.0354222	3.1444	15.6021	5.69752	4.11442
256	0.0245231	3.63759	16.3433	6.0463	4.44957
257	0.0299726	4.16892	17.0762	6.39234	4.79562
258	0.0354222	4.72205	17.8255	6.72204	5.12532
259	0.0490461	5.29425	18.5558	7.09534	5.45502
260	0.0435965	5.86918	19.1907	7.45501	5.80106
261	0.0408718	6.44956	19.7683	7.77926	6.11986
262	0.0681196	7.04902	20.5149	8.12258	6.46046
263	0.0572205	7.61305	21.0462	8.40051	6.74384
264	0.0735692	8.20977	21.7056	8.73293	7.07354
265	0.0790187	8.76018	22.286	9.00541	7.38144
266	0.06267	9.32149	22.8037	9.32149	7.65392
267	0.0980922	9.87189	23.4086	9.59124	7.94819
268	0.111716	10.4168	23.9536	9.91004	8.23702
269	0.106267	10.9264	24.4767	10.1607	8.50133
270	0.122615	11.4087	24.989	10.4305	8.74383
271	0.136239	11.9155	25.5013	10.6757	8.98634
272	0.147138	12.3787	25.8936	10.8801	9.24519
273	0.155313	12.8256	26.3786	11.1171	9.4768
274	0.144414	13.267	26.7165	11.3596	9.68933
275	0.160762	13.6893	27.1634	11.5831	9.90186
276	0.185285	14.128	27.6538	11.7929	10.1253
277	0.19346	14.5204	27.9863	11.9918	10.3215
278	0.201634	14.8909	28.3514	12.1771	10.504
279	0.226157	15.2724	28.7764	12.3623	10.7193
280	0.237056	15.6185	29.1579	12.5504	10.8937
281	0.242506	15.9563	29.474	12.7138	11.0463
282	0.245231	16.267	29.7519	12.8664	11.2016
283	0.261579	16.6103	30.177	13.0463	11.4005
284	0.261579	16.9127	30.3568	13.1825	11.5258
285	0.280653	17.2016	30.7219	13.3569	11.6839
286	0.294277	17.4822	30.9999	13.5177	11.8337
287	0.302451	17.7547	31.2996	13.6157	11.9781
288	0.3188	18.0163	31.5993	13.7792	12.1035
289	0.316075	18.2533	31.8227	13.9264	12.2125
290	0.354222	18.4958	32.0843	14.0326	12.376
291	0.346048	18.7138	32.3296	14.1471	12.4741
292	0.37602	18.9454	32.6184	14.2697	12.6021
293	0.384195	19.1661	32.8909	14.4059	12.7111
294	0.392369	19.3569	33.0816	14.4768	12.8092
295	0.419617	19.5449	33.2941	14.5612	12.9427
296	0.419617	19.7056	33.3759	14.6675	13.0217
297	0.433241	19.9154	33.6429	14.7929	13.1253
298	0.449589	20.0817	33.8609	14.88	13.2152
299	0.463213	20.2397	34.068	14.9482	13.3215
300	0.468663	20.4114	34.2478	15.0544	13.4005
301	0.485012	20.5639	34.5094	15.1389	13.485
302	0.50136	20.7002	34.6783	15.1988	13.5776
303	0.50681	20.8419	34.7873	15.2724	13.6512
304	0.517709	20.9754	34.9671	15.3542	13.7247
305	0.523158	21.1007	35.1034	15.4277	13.7847
306	0.539507	21.2261	35.3159	15.4958	13.8583
307	0.550406	21.3351	35.4086	15.5776	13.9509
308	0.555856	21.4658	35.583	15.6321	14.0054
309	0.588553	21.6021	35.8282	15.7111	14.0953
310	0.583104	21.7111	35.9917	15.8065	14.1498
311	0.599452	21.8173	36.0789	15.8337	14.2234
312	0.615801	21.9263	36.2314	15.8882	14.2806
313	0.63215	22.0217	36.3677	15.9591	14.3433
314	0.640324	22.0925	36.5203	15.9945	14.4005
315	0.640324	22.1825	36.6402	16.0626	14.4414
316	0.667572	22.2751	36.8146	16.128	14.5095
317	0.667572	22.3596	36.8963	16.1798	14.5503
318	0.692095	22.4604	37.0434	16.237	14.6157
319	0.708444	22.5367	37.1524	16.2506	14.673
320	0.719343	22.6103	37.305	16.316	14.7275
321	0.719343	22.6702	37.3541	16.3378	14.7602
322	0.732967	22.7438	37.572	16.4032	14.8174
323	0.749316	22.8173	37.6211	16.4386	14.861
324	0.754765	22.88	37.7519	16.4904	14.8937
325	0.773839	22.9672	37.8936	16.5422	14.9454
326	0.784738	23.0135	37.9317	16.5694	14.989
327	0.803811	23.1034	38.1061	16.643	15.0381
328	0.809261	23.1443	38.1116	16.6348	15.0708
329	0.81471	23.2097	38.3077	16.6839	15.1089
330	0.844683	23.2887	38.444	16.722	15.177
331	0.811986	23.3078	38.4985	16.7547	15.1552
332	0.841958	23.3705	38.5857	16.7928	15.2179
333	0.858307	23.4359	38.711	16.8364	15.2533
334	0.855582	23.4795	38.7219	16.8582	15.2806
335	0.874656	23.5176	38.8418	16.8501	15.3133
336	0.885555	23.5558	38.8854	16.88	15.3569
337	0.907353	23.6103	39.038	16.9318	15.395
338	0.926426	23.6702	39.147	16.9918	15.4441
339	0.926426	23.6974	39.1851	16.97	15.4577
340	0.948225	23.7656	39.3268	17.0353	15.504
341	0.9455	23.7846	39.365	17.0299	15.504
342	0.948225	23.8337	39.5012	17.0653	15.5531
343	0.964573	23.8718	39.4794	17.0953	15.5667
344	0.989097	23.9318	39.6102	17.1607	15.6185
345	0.989097	23.9508	39.6647	17.1661	15.6321
346	0.999996	24.0053	39.7464	17.1852	15.6566
347	0.999996	24.0435	39.8936	17.1988	15.6866
348	1.01634	24.0598	39.8936	17.2479	15.7057
349	1.02997	24.1252	39.9971	17.2452	15.752
350	1.05177	24.1443	40.0189	17.2697	15.7874
351	1.06267	24.1716	40.166	17.286	15.7983
352	1.05722	24.2015	40.1878	17.2969	15.8228
353	1.06267	24.2315	40.275	17.346	15.8283
354	1.07901	24.2778	40.2968	17.3487	15.8746
355	1.08446	24.3132	40.3677	17.3623	15.8855
356	1.10899	24.3459	40.4767	17.3896	15.9236
357	1.11444	24.3841	40.553	17.4359	15.9482
358	1.13351	24.395	40.602	17.4005	15.9672
359	1.14441	24.4277	40.7437	17.4686	15.9754
360	1.14986	24.4549	40.7982	17.4713	16.0027
361	1.14713	24.4876	40.7709	17.474	16.0136
362	1.18528	24.5312	40.8745	17.5067	16.0626
363	1.17983	24.5394	40.9235	17.5503	16.0708
364	1.17438	24.5285	40.9344	17.5313	16.0626
365	1.19618	24.5803	41.087	17.5885	16.1116
366	1.2098	24.6075	41.0816	17.5994	16.1307
367	1.21253	24.6402	41.1633	17.6266	16.1471
368	1.23433	24.6675	41.2505	17.6266	16.177
369	1.21525	24.6702	41.3159	17.6321	16.1689
370	1.25613	24.7002	41.3595	17.692	16.2179
371	1.24795	24.7138	41.3486	17.6947	16.2315
372	1.26157	24.7274	41.4903	17.6893	16.2506
373	1.26157	24.7274	41.4412	17.6975	16.2561
374	1.28337	24.7765	41.523	17.6838	16.286
375	1.28882	24.7983	41.5993	17.7165	16.2915
376	1.30517	24.8092	41.6265	17.7111	16.316
377	1.31607	24.8391	41.681	17.7383	16.3487
378	1.33514	24.8582	41.79	17.7547	16.3841
379	1.34604	24.8637	41.7955	17.7356	16.3814
380	1.32697	24.8718	41.8827	17.7901	16.3787
381	1.35694	24.9018	41.8718	17.7928	16.4141
382	1.37329	24.9399	41.9916	17.8255	16.4332
383	1.38691	24.9454	42.0352	17.7928	16.4631
384	1.38147	24.9427	41.9807	17.801	16.4659
385	1.43051	25.0053	42.0625	17.8473	16.5285
386	1.41961	25.0026	42.1061	17.8473	16.5285
387	1.41144	25.0162	42.166	17.8882	16.5204
388	1.41961	25.0271	42.117	17.8392	16.5422
389	1.43324	25.068	42.2151	17.9046	16.5612
390	1.42506	25.0844	42.226	17.8991	16.5749
391	1.44141	25.1007	42.3677	17.9236	16.5939
392	1.44958	25.1252	42.3513	17.91	16.6021
393	1.45231	25.1361	42.4385	17.9291	16.6212
394	1.46866	25.1607	42.4658	17.9373	16.6321
395	1.49046	25.1607	42.5693	17.9754	16.6621
396	1.49318	25.1988	42.6183	18.0026	16.692
397	1.50681	25.2369	42.6183	18.0026	16.7029
398	1.50136	25.2397	42.7164	17.9917	16.7084
399	1.50681	25.2315	42.711	17.9999	16.7056
400	1.50136	25.2478	42.7273	17.9863	16.7247
401	1.53405	25.2833	42.7437	18.0272	16.7574
402	1.52315	25.2887	42.8418	18.0408	16.752
403	1.53133	25.3187	42.8527	18.0272	16.771
404	1.54495	25.3105	42.8854	18.0353	16.7901
405	1.55858	25.365	42.9508	18.0926	16.8283
406	1.57493	25.3596	42.9889	18.098	16.8228
407	1.56675	25.3786	43.0271	18.1253	16.8446
408	1.5831	25.3977	43.0925	18.0898	16.8637
409	1.58855	25.4032	43.1252	18.1116	16.861
410	1.60217	25.4359	43.1796	18.1307	16.8746
411	1.62942	25.4468	43.2287	18.158	16.9155
412	1.62942	25.4522	43.2178	18.1552	16.9345
413	1.6158	25.4604	43.2614	18.1607	16.91
414	1.62942	25.4795	43.3377	18.1852	16.9373
415	1.64577	25.4985	43.3486	18.1798	16.97
416	1.65667	25.5149	43.3976	18.1961	16.9754
417	1.65394	25.5203	43.3976	18.2043	16.9918
418	1.65122	25.5394	43.5012	18.2452	16.9918
419	1.67029	25.5503	43.4957	18.2751	17.019
420	1.69209	25.5721	43.4903	18.2424	17.0408
421	1.67574	25.5775	43.5775	18.2533	17.0381
422	1.69209	25.5857	43.5557	18.2778	17.049
423	1.70299	25.613	43.572	18.2397	17.068
424	1.71116	25.6021	43.6211	18.2533	17.0735
425	1.73024	25.6457	43.681	18.2915	17.1144
426	1.70844	25.6375	43.6756	18.2969	17.0926
427	1.73024	25.6647	43.6701	18.3214	17.1171
428	1.73841	25.6566	43.6919	18.2915	17.1225
429	1.74114	25.6865	43.7573	18.3269	17.1225
430	1.75749	25.7029	43.8445	18.3105	17.1607
431	1.77928	25.722	43.8554	18.346	17.1716
432	1.76566	25.7356	43.899	18.3133	17.1798
433	1.78201	25.7683	43.9317	18.3868	17.2097
434	1.79018	25.7765	43.9262	18.3759	17.2125
435	1.80108	25.7601	43.9807	18.3732	17.2125
436	1.80926	25.7874	44.0243	18.3841	17.2234
437	1.82288	25.8037	44.0679	18.3787	17.2343
438	1.8474	25.8119	44.0679	18.4195	17.2724
439	1.86648	25.8473	44.166	18.4059	17.2997
440	1.8583	25.8527	44.1769	18.4032	17.286
441	1.84468	25.8473	44.2042	18.4059	17.2997
442	1.85285	25.8555	44.1551	18.4005	17.3051
443	1.86103	25.8991	44.2369	18.4604	17.3269
444	1.87738	25.8991	44.2151	18.4495	17.3378
445	1.87738	25.9154	44.2369	18.4522	17.3351
446	1.87738	25.91	44.2423	18.4332	17.3487
447	1.89372	25.9236	44.3404	18.4931	17.3623
448	1.89372	25.959	44.4167	18.4904	17.3814
449	1.9019	25.9617	44.4439	18.5067	17.395
450	1.91552	25.9863	44.5148	18.5258	17.4059
451	1.91007	26.0135	44.493	18.5422	17.4195
452	1.93732	26.0162	44.5366	18.4931	17.4223
453	1.95095	26.0462	44.5366	18.564	17.455
454	1.94822	26.0299	44.5093	18.5422	17.4386
455	1.96184	26.068	44.5965	18.5803	17.4713
456	1.96457	26.0735	44.6238	18.5885	17.4768
457	1.95912	26.0844	44.602	18.5885	17.4768
458	1.98364	26.0925	44.6619	18.5721	17.4931
459	1.98637	26.1116	44.6565	18.6021	17.5013
460	1.98909	26.1116	44.6946	18.6075	17.5204
461	1.99999	26.1198	44.6565	18.6103	17.5503
462	1.99454	26.1443	44.8418	18.6321	17.5422
463	1.99454	26.1497	44.8145	18.6539	17.5422
464	1.99999	26.1715	44.8418	18.6212	17.5531
465	2.00817	26.1661	44.8363	18.6539	17.5721
466	2.02996	26.2042	44.8908	18.7056	17.6021
467	2.02451	26.2124	44.929	18.6784	17.5994
468	2.03269	26.207	44.9181	18.6648	17.6076
469	2.02724	26.2179	44.929	18.662	17.6021
470	2.03541	26.226	44.9508	18.6811	17.6266
471	2.05176	26.2397	44.9944	18.6947	17.6403
472	2.05721	26.2587	45.0216	18.7411	17.6566
473	2.05721	26.2751	45.0543	18.7656	17.6511
474	2.06266	26.2833	45.0652	18.7465	17.662
475	2.08718	26.3051	45.1524	18.7847	17.7002
476	2.11171	26.3432	45.1796	18.8174	17.7165
477	2.08991	26.3132	45.1033	18.7683	17.7247
478	2.12261	26.3705	45.2505	18.8555	17.7411
479	2.11171	26.3514	45.2287	18.7901	17.722
480	2.12261	26.3514	45.2886	18.7983	17.7356
481	2.12261	26.3677	45.2668	18.8201	17.752
482	2.12533	26.395	44.2532	18.8501	17.7574
483	2.13896	26.4086	39.8609	18.8746	17.7629
484	2.13623	26.4141	34.2969	18.8555	17.7819
485	2.14985	26.4413	28.771	18.8664	17.7956
486	2.14985	26.4304	24.0026	18.9182	17.8037
487	2.17438	26.4631	20.2315	17.7438	17.8283
488	2.16893	26.4549	17.5667	16.049	17.8228
489	2.17165	26.4767	15.7084	14.3133	17.8255
490	2.18255	26.4876	14.3596	12.6294	17.8555
491	2.18255	26.5094	13.3678	11.0299	17.861
492	2.17165	26.4849	12.6239	9.67571	17.7928
493	2.19073	26.4958	12.0381	8.51495	17.5694
494	2.18255	26.4985	11.6348	7.59397	16.8828
495	2.19345	26.5258	11.3841	6.83921	15.8637
496	2.19345	26.5339	11.0926	6.24248	14.4958
497	2.22887	26.5585	10.9155	5.69752	13.0163
498	2.25067	26.5857	10.7765	5.29153	11.5313
499	2.26157	26.5857	10.6348	4.93186	10.1934
500	2.26974	26.6511	10.5013	4.64848	9.03811
501	2.2643	25.722	10.3242	4.38145	8.04901
502	2.25885	23.8201	10.267	4.21797	7.23158
503	2.27247	21.3378	10.2288	4.0572	6.58035
504	2.26157	18.4413	10.0572	3.89372	5.99725
505	2.28337	15.6839	10.079	3.7929	5.55856
506	2.27247	13.316	9.96726	3.67846	5.16347
507	2.26157	11.4087	9.98633	3.61034	4.85012
508	2.23432	9.93184	9.89641	3.53949	4.56674
509	2.24522	8.83375	9.81467	3.4414	4.3651
510	2.23705	7.97544	9.83647	3.38963	4.17437
511	2.23432	7.33784	9.74655	3.32969	4.01633
512	2.21797	6.83648	9.74928	3.28609	3.87464
513	2.20435	6.43049	9.68388	3.22069	3.7711
514	2.19618	6.09534	9.70568	3.19617	3.65938
515	2.188	5.83376	9.65118	3.17437	3.57764
516	2.1989	5.61033	9.62394	3.11988	3.51497
517	2.19073	5.41687	9.56399	3.08718	3.44413
518	2.19618	5.26701	9.58851	3.04358	3.38691
519	2.17983	5.13077	9.61849	3.01089	3.32969
520	2.1662	5.02995	9.57761	3.02723	3.27791
521	2.16893	4.91823	9.59124	3.00271	3.23977
522	2.15258	4.82832	9.53402	2.94004	3.1771
523	2.15258	4.74385	9.51494	2.94549	3.15257
524	2.14168	4.673	9.54219	2.91824	3.10898
525	2.1444	4.58854	9.54764	2.90462	3.08173
526	2.13623	4.55311	9.4877	2.88827	3.04358
527	2.14168	4.50407	9.53674	2.86647	3.01906
528	2.1662	4.48227	9.51767	2.85285	3.03268
529	2.13896	4.4196	9.54492	2.8256	2.97001
530	2.13623	4.37873	9.48225	2.78473	2.94822
531	2.11716	4.32968	9.50405	2.7929	2.92914
532	2.11988	4.29153	9.47135	2.80108	2.89372
533	2.10626	4.26701	9.50405	2.782	2.86647
534	2.13351	4.24794	9.4986	2.77928	2.86647
535	2.13078	4.20979	9.51767	2.75476	2.86102
536	2.12533	4.20707	9.55854	2.77928	2.83922
537	2.12533	4.17709	9.52857	2.74113	2.8256
538	2.11171	4.15257	9.4877	2.71933	2.8038
539	2.11171	4.1226	9.52584	2.71116	2.7929
540	2.12806	4.1117	9.4768	2.71933	2.77928
541	2.11443	4.08445	9.51494	2.73296	2.76293
542	2.10626	4.06538	9.47952	2.71388	2.74386
543	2.11171	4.04358	9.51767	2.71116	2.73841
544	2.11716	4.0463	9.4768	2.68391	2.73568
545	2.10626	4.01088	9.49587	2.66211	2.71661
546	2.12533	4.00271	9.50677	2.70026	2.72478
547	2.11716	3.98636	9.56127	2.66484	2.71116
548	2.10898	3.97273	9.60486	2.68664	2.69209
549	2.11716	3.94821	9.59941	2.70026	2.70026
550	2.10626	3.93186	9.58306	2.66756	2.68936
551	2.10626	3.92641	9.61849	2.67846	2.66756
552	2.12261	3.91006	9.62121	2.66756	2.67574
553	2.12533	3.91551	9.65936	2.66756	2.67301
554	2.13078	3.89372	9.60486	2.66756	2.67574
555	2.10626	3.88827	9.66753	2.66211	2.64304
556	2.1444	3.89917	9.68388	2.66484	2.67846
557	2.11988	3.86374	9.61849	2.65666	2.63214
558	2.12533	3.85012	9.70295	2.67574	2.64032
559	2.11716	3.83377	9.65663	2.63487	2.62124
560	2.11443	3.84467	9.68661	2.62397	2.64577
561	2.11171	3.8256	9.68933	2.63214	2.63214
562	2.11171	3.82015	9.74655	2.62669	2.62942
563	2.13351	3.83377	9.76835	2.63487	2.64032
564	2.11716	3.8147	9.752	2.64849	2.61307
565	2.13896	3.82015	9.83374	2.67574	2.62124
566	2.12806	3.80925	9.79287	2.62669	2.59944
567	2.13623	3.7929	9.75473	2.65121	2.60489
568	2.12533	3.8038	9.83102	2.62942	2.59399
569	2.13623	3.80925	9.85554	2.64577	2.60217
570	2.12806	3.77383	9.8065	2.62942	2.5831
571	2.14713	3.782	9.86372	2.67846	2.61034
572	2.14985	3.77655	9.90459	2.65939	2.60217
573	2.12261	3.7602	9.85282	2.66211	2.5831
574	2.12533	3.75203	9.91004	2.63487	2.5831
575	2.12806	3.75748	9.86644	2.64032	2.56947
576	2.12261	3.7493	9.97543	2.67846	2.57492
577	2.13351	3.7493	9.96726	2.68119	2.5831
578	2.13896	3.7602	9.95091	2.67301	2.57765
579	2.13896	3.74113	9.92366	2.64304	2.57765
580	2.13896	3.74658	9.96181	2.65666	2.58037
581	2.13896	3.7384	9.97271	2.64032	2.56947
582	2.15258	3.74658	9.95908	2.67301	2.57765
583	2.16075	3.73295	9.98088	2.64304	2.57492
584	2.13078	3.72205	10.0245	2.67029	2.54767
585	2.15258	3.73568	10.0708	2.65394	2.5722
586	2.1444	3.72205	10.0545	2.67574	2.57492
587	2.16075	3.7384	10.0436	2.65939	2.58037

[truncated: 27 more sheets: Figure 3E, Figure 4B, Figure 4C, Figure 4D, Figure 4E, Figure 5A, Figure 5B, Figure 5C, Figure 5D, Figure 6A, Figure 6C, Figure 6D (left), Figure 6D (right), Figure S5A, Figure S5B, Figure S5C, Figure S7A, Figure S7B, Figure S7C, Figure S7D …]
